# Supplementary material for: Yin Yang Gene Expression Ratio Signature for Lung Cancer Prognosis
Source: PLoS One. 2013 Jul 17;8(7):e68742. doi: 10.1371/journal.pone.0068742 (PMC3714286; doi:10.1371/journal.pone.0068742)
Supplement: Table S3 — Yin gene network 1. Network that is related to tumor morphology (network significant score of 42) was selected from pathway and interaction network analyses of these 74. (XLS) [file pone.0068742.s011.xls]

## Sheet: Sheet0
© 2000-2010 Ingenuity Systems, Inc. All rights reserved.
Symbol	Synonym(s)	Entrez Gene Name	Affymetrix	Location	Family	Drugs	Entrez Gene ID for Human	Entrez Gene ID for Mouse	Entrez Gene ID for Rat
Akt	AKT/PKB, B/Akt, Pkb, Protein Kinase B, Protein kinase B/akt, RAC-PK, Rac/Pkb			Unknown	group
AMH	MIF, MIS	anti-Mullerian hormone	35084_at	Extracellular Space	growth factor		268	11705	25378
Ap1				Nucleus	complex
APC	anaphase promoting complex, APC-C			Cytoplasm	complex
BIRC5	AAC-11, AP14, API4, EPR-1, SURVIVIN, SURVIVIN 2B, Survivin delta ex3, survivin40, TIAP	baculoviral IAP repeat-containing 5	40532_at	Cytoplasm	other		332	11799	64041
CACYBP	CACYBP isoform 1, GIG5, hCacyBP, MGC87971, MGC93921, PNAS-107, RP1-102G20.6, S100A6BP, SIP	calcyclin binding protein	33935_at	Nucleus	other		27101	12301	289144
Caspase	Caspase-1, ICE, interleukin 1 converting enzyme, interleukin 1beta precursor proteinase, interleukin 1beta-converting endopeptidase, interleukin 1beta-converting enzyme, interleukin-1beta convertase, precursor interleukin-1beta converting enzyme, pro-interleukin 1beta proteinase, prointerleukin 1beta protease, protease A, protease VII, YVADase			Unknown	group
CDC25A	CDC25A2, D9Ertd393e	cell division cycle 25 homolog A (S. pombe)	1738_at	Nucleus	phosphatase		993	12530	171102
CDC6	CDC18, CDC18L, Cdc6-related, HsCDC18, HSCDC6	cell division cycle 6 homolog (S. cerevisiae)	36839_at	Nucleus	other		990	23834	360621
CDT1	2610318F11Rik, AW545653, C76791, DUP, RIS2	chromatin licensing and DNA replication factor 1	34510_at	Nucleus	other		81620	67177	292071
Creb	Creb protein			Unknown	group
Cyclin A				Unknown	group
Cyclin E				Unknown	group
E2f				Unknown	group
ERK1/2				Unknown	group
FCGR2B	AI528646, CD32, CD32 antigen, CD32B, F630109E10Rik, Fc Gamma 2a, Fc gamma R2, FC GAMMA RIIB, FC RECEPTOR TC9, FC receptor, IgG, low affinity IIb, FC receptor, IgG, low afinity IIb, FCG2, Fcgr gamma Chain, FCGR2, Fcgr2a, FCGR2B1, FcgRII, Fcr-2, Fcr-3, FCRII, FcRII-b, FC[G]RII, IGFR2, IgG Fc receptor II-b, Ly-17, Ly-m20, Lym-1	Fc fragment of IgG, low affinity IIb, receptor (CD32)	34664_at	Plasma Membrane	transmembrane receptor		2213	14130	289211
FSH	FOLLICLE STIMULATING HORMONE, Follitropin			Plasma Membrane	complex
FZR1	AW108046, CDC20C, CDH1, Cdh1/Hct1 homolog, FYR, FZR, FZR2, HCDH, HCDH1, HCT1, KIAA1242	fizzy/cell division cycle 20 related 1 (Drosophila)	41623_s_at	Nucleus	other		51343	56371	314642
GAST	G-GLY, GAS, GASTRIN, Gastrin-17, PPG34	gastrin	34552_at	Extracellular Space	other		2520	14459	25320
GRM1	4930455H15Rik, GPRC1A, GRM1A, Metabotropic glutamate receptor 1a, MGC90744, mGlu1, MGLUR1, Mglur1 alpha, MGLUR1A, Mgr1 alpha, nmf373, rcw, wobl	glutamate receptor, metabotropic 1	33510_s_at	Plasma Membrane	G-protein coupled receptor	fasoracetam	2911	14816	24414
HIST4H4 (includes EG:121504)	B130044J01Rik, H4, H4/p, HIST1H4A, Hist1h4j, Hist1h4k, HIST4H4, HST4H4, MGC24116	histone cluster 4, H4	34027_f_at	Nucleus	other		121504	319160|319159
Histone h3	H3, H3.3			Unknown	group
IGFBP5	AI256729, AW208790, IBP5, IGFBP-5P	insulin-like growth factor binding protein 5	1601_s_at	Extracellular Space	other		3488	16011	25285
IL12 (complex)	IL-12, Il12 p70, IL12 p75			Extracellular Space	complex
LOC81691	2610020h08rik, DKFZp434J0315, ENEF, MGC156803, MGC59529, RGD1305412	exonuclease NEF-sp	41149_at	Nucleus	enzyme		81691	434234	309036
MIF	GIF, GLIF, MACROPHAGE INHIBITOR FACTOR, Macrophage migration inhibitory factor, MGC107654, MGC72801, MMIF	macrophage migration inhibitory factor (glycosylation-inhibiting factor)	895_at	Extracellular Space	cytokine		4282	17319	81683
NFkB (complex)	NF-KAPPA B, NFkB			Nucleus	complex
NRAS	ALPS4, AV095280, c-N-ras p21, DNA Segment, Chr 3, Mjeffers 1, NRAS1, NRASR, RAS, v-Ras	neuroblastoma RAS viral (v-ras) oncogene homolog	1539_at	Plasma Membrane	enzyme		4893	18176	24605
P38 MAPK	p38, p38 MAP KINASE, P38 MITOGEN-ACTIVATED PROTEIN KINASE			Unknown	group
PAFAH1B3	ALPHA 1 PAF-AH SUBUNIT, FLJ44990, MGC156583, mus[g], PAF-AH alpha 1, PAF-AH ISOFORM 1 ALPHA 1 SUBUNIT, PAFAHG	platelet-activating factor acetylhydrolase, isoform Ib, subunit 3 (29kDa)	35800_at	Cytoplasm	enzyme		5050	18476	114113
Pkc(s)	Cnpkc, Pkc, Pkm, Protein kinase c			Unknown	group
Proteasome	proteasomes, PROTEOSOME			Cytoplasm	complex
RNASEH2A	2400006P09RIK, AGS4, JUNB, RIBONUCLEASE H1 LARGE SUBUNIT, RNASEHI, RNHIA, RNHL	ribonuclease H2, subunit A	35141_at	Nucleus	enzyme		10535	69724	364974
RPA3	14kDa, C330026P08Rik, p14Rpa3, REPA3, RETINOBLASTOMA PROTEIN A3, RPA, RPA14	replication protein A3, 14kDa	652_g_at	Nucleus	other		6119	68240	296883
TCF3	A1, AA408400, ALF2, AW209082, bHLHb21, E12, E12/E47, E2-5, E2A, E47, ITF1, ME2, MGC129647, MGC129648, PAN1, Pan2, TCF3 isoform 1, Tcfe2a, TRANSCRIPTION FACTOR 3, VDIR	transcription factor 3 (E2A immunoglobulin enhancer binding factors E12/E47)	32874_at	Nucleus	transcription regulator		6929	21423	171046
