# Supplementary material for: Yin Yang Gene Expression Ratio Signature for Lung Cancer Prognosis
Source: PLoS One. 2013 Jul 17;8(7):e68742. doi: 10.1371/journal.pone.0068742 (PMC3714286; doi:10.1371/journal.pone.0068742)
Supplement: Table S4 — Yin gene network 2. Network that is related to DNA replication (network significant score of 30) was selected from pathway and interaction network analyses of these 74 Yin genes. (XLS) [file pone.0068742.s012.xls]

## Sheet: Sheet0
© 2000-2010 Ingenuity Systems, Inc. All rights reserved.
Symbol	Synonym(s)	Entrez Gene Name	Affymetrix	Location	Family	Drugs	Entrez Gene ID for Human	Entrez Gene ID for Mouse	Entrez Gene ID for Rat
ATG4C	APG4-C, Atg4cl, AUTL1, AUTL3, Autophagin-3, FLJ14867	ATG4 autophagy related 4 homolog C (S. cerevisiae)		Cytoplasm	peptidase		84938	242557	313391
C14ORF106	6720403H11, C79407, FLJ11186, HSA242977, KIAA1903, LOC689296, MIS18BP1, mKIAA1903, p243, RGD1305497	chromosome 14 open reading frame 106		Nucleus	other		55320	217653	689296
C1ORF25	1190005F20Rik, AW226554, bG120K12.3, MGC124643, MGC25112, MGC57134, MGC70241, MST070, MSTP070, RGD1307890, Trm1-like, TRM1L	chromosome 1 open reading frame 25		Unknown	enzyme		81627	98685	304851
CABC1	4632432J16Rik, ADCK3, AI462003, ARCA2, COQ8, MGC109473, MGC4849, mKIAA0451, SCAR9	chaperone, ABC1 activity of bc1 complex homolog (S. pombe)		Cytoplasm	kinase		56997	67426	360887
CSTF2 (includes EG:1478)	64kDa, C630034J23Rik, CSTF 64 kDa subunit, CSTF-64, Cstf2	cleavage stimulation factor, 3' pre-RNA, subunit 2, 64kDa	40334_at	Nucleus	other		1478	108062
DDT	C78655, D-dopachrome tautomerase, DDCT	D-dopachrome tautomerase	374_f_at	Cytoplasm	enzyme		1652	13202	29318
EN2	AUTS1, BB131122, RGD1561842	engrailed homeobox 2	1133_at	Nucleus	transcription regulator		2020	13799	499964
EXOSC2	hRrp4p, MGC30456, p7, RRP4, Rrp4p	exosome component 2	32975_g_at	Nucleus	enzyme		23404	227715	366017
GH1	CB 311, crecormon, crescormon, DRG-0327, EINECS 235-735-8, Gh, GH-N, GROWTH HORMONE, HGH, hGH-N, IGHD1B, LY 137998, norditropin simplexx, nordotropin, Pgh, r-hGH, RNGHGP, SJ 0011, somatogen, SOMATROPIN, SR 29001	growth hormone 1		Extracellular Space	cytokine		2688	14599	24391
GRIN2D	EB11, NMDAR2D, NR2D	glutamate receptor, ionotropic, N-methyl D-aspartate 2D	31711_at	Plasma Membrane	ion channel	dextromethorphan/guaifenesin, morphine/dextromethorphan, neramexane, bicifadine, delucemine, CR 2249, besonprodil, UK-240455, ketamine, felbamate, memantine, orphenadrine, cycloserine, N-(2-indanyl)glycinamide, dextromethorphan, brompheniramine/dextromethorphan/pseudoephedrine, chlorpheniramine/dextromethorphan/phenylephrine, carbinoxamine/dextromethorphan/pseudoephedrine, dextromethorphan/promet…	2906	14814	24412
HNF4A	FLJ39654, HNF-4, HNF4 ALPHA, HNF4a7, HNF4a8, HNF4a9, MODY, MODY1, NR2A1, NR2A21, TCF, TCF14	hepatocyte nuclear factor 4, alpha		Nucleus	transcription regulator		3172	15378	25735
LGMN	AEP, AI746452, Asn Endopeptidase, Asparaginyl Endopeptidase, AU022324, LEGUMAIN, LGMN1, MGC105274, PRSC1	legumain		Cytoplasm	peptidase		5641	19141	63865
Mapk	Map Kinase, NGF/EGF DEPENDENT KINASE			Unknown	group
MINA	1810047J07Rik, 2410057H13Rik, 3830408E23Rik, AI449204, DKFZp762O1912, FLJ14393, MDIG, MGC105305, MINA53, NO52	MYC induced nuclear antigen		Nucleus	other		84864	67014	266670
MYC	AU016757, bHLHe39, C-MYC, C-MYC-P64, MGC105490, MGC138120, mMyc, MRTL, Myc2, Niard, Nird, RNCMYC	v-myc myelocytomatosis viral oncogene homolog (avian)		Nucleus	transcription regulator		4609	17869	24577
nitric oxide	10102-43-9, Amidogen, oxo-, EDRF, INOmax, Mononitrogen monoxide, nitric oxide, Nitric oxide 10% by volume or more, nitric oxide gas radical, Nitric oxide trimer, Nitrogen monooxide, nitrogen monoxide, Nitrogen oxide, nitrogen oxide (NO), nitrogen protoxide, Nitrosyl radical, NMO, NO, RCRA waste number P076			Unknown	chemical - endogenous mammalian
NUDT6	ASFGF2, Asfgf2b, BFGF, FGF-2, FGF-AS, FGF2AS, Gfg, gfg-1, MGC27904	nudix (nucleoside diphosphate linked moiety X)-type motif 6		Extracellular Space	growth factor		11162	229228	207120
PIAS2	6330408K17Rik, AI462206, ARIP3, AU018068, Dib, MGC102682, miz, MIZ1, PIASX, PIASX-BETA, PIASxb, SIZ2, ZMIZ4	protein inhibitor of activated STAT, 2	37432_g_at	Nucleus	transcription regulator		9063	17344	83422
PIP5K1C	AI115456, AI835305, KIAA0589, LCCS3, MGC124518, PIP5K-GAMMA, Pip5kIgamma, PIPKI GAMMA, TYPE I PIPKINASE GAMMA	phosphatidylinositol-4-phosphate 5-kinase, type I, gamma		Plasma Membrane	kinase		23396	18717	314641
PPAT	5730454C12RIK, AA408689, AA675351, AI507113, ATASE, C79945, GPAT, MGC38417, MGC93251, PRAT	phosphoribosyl pyrophosphate amidotransferase	34341_at	Cytoplasm	enzyme	6-mercaptopurine, thioguanine, azathioprine	5471	231327	117544
RAD23B	0610007D13Rik, AV001138, HHR23B, HR23B, MGC112630, mHR23B, P58	RAD23 homolog B (S. cerevisiae)		Nucleus	other		5887	19359	298012
RAD54L	hHR54, HR54, HRAD54, MGC189414, RAD54, RAD54A	RAD54-like (S. cerevisiae)	966_at	Nucleus	enzyme		8438	19366	298429
RECQL4	RECQ4, RTS	RecQ protein-like 4	39651_at	Nucleus	enzyme		9401	79456	300057
SH3BGRL2	A930014C21Rik, AA408038, B930089I21, FLJ90025, Sh3bgrl2 predicted	SH3 domain binding glutamic acid-rich protein like 2		Plasma Membrane	other		83699	212531	501026
SLC11A1	Bcg, Itg, ity, LSH, MGC124692, MGC129156, MGC129157, NRAMP, NRAMP1	solute carrier family 11 (proton-coupled divalent metal ion transporters), member 1		Plasma Membrane	transporter		6556	18173	316519
SLC25A19	2900089E13Rik, Deoxynucleotide carrier, DNC, MCPHA, MGC93911, MUP1, TPC	solute carrier family 25 (mitochondrial thiamine pyrophosphate carrier), member 19		Cytoplasm	transporter		60386	67283	303676
SPCS3	1810011E08RIK, DKFZp564J1864, FLJ22649, LOC680782, PRO3567, SPC22/23, SPC3, YLR066W	signal peptidase complex subunit 3 homolog (S. cerevisiae)		Cytoplasm	peptidase		60559	76687	680782
TAF6L	2810417N14RIK, BB223262, C530024J06Rik, FLJ11136, MGC41377, MGC4288, PAF65A	TAF6-like RNA polymerase II, p300/CBP-associated factor (PCAF)-associated factor, 65kDa	39909_g_at	Nucleus	transcription regulator		10629	225895	309194
THOP1	AI131655, AI327041, EP24.15, Metalloendopeptidase, MGC93105, MP24.15, MP78, THIMET OLIGOPEPTIDASE, TOP	thimet oligopeptidase 1	37267_at	Cytoplasm	peptidase		7064	50492	64517
TP53	bbl, bfy, bhy, Delta N p53, FLJ92943, LFS1, MGC112612, P53, Trp53	tumor protein p53		Nucleus	transcription regulator		7157	22059	24842
TPRKB	0610033G21Rik, 1810034M08Rik, CGI-121, DRWMS1, mDRWMS1, RGD1309786	TP53RK binding protein		Unknown	other		51002	69786	297411
YME1L1	FTSH, FtsH1, MEG4, MGC93290, PAMP, YME1L	YME1-like 1 (S. cerevisiae)		Cytoplasm	peptidase		10730	27377	114217
YY2 (includes EG:404281)	YY2, ZNF631	YY2 transcription factor		Unknown	other		404281
ZFPL1	1500015B20Rik, D11S750, MCG4	zinc finger protein-like 1	40264_g_at	Unknown	other		7542	81909	84602
ZNF175	4930427I11Rik, 4933405K07Rik, OTK18, RGD1309564, Zfp819	zinc finger protein 175		Nucleus	transcription regulator		7728	74400	308561
