# Supplementary material for: Yin Yang Gene Expression Ratio Signature for Lung Cancer Prognosis
Source: PLoS One. 2013 Jul 17;8(7):e68742. doi: 10.1371/journal.pone.0068742 (PMC3714286; doi:10.1371/journal.pone.0068742)
Supplement: Table S5 — Yang genes involved cellular development. The focus genes related to cellular maintenance process were extracted from IPA. (XLS) [file pone.0068742.s013.xls]

## Sheet: Sheet0
© 2000-2010 Ingenuity Systems, Inc. All rights reserved.
Symbol	Synonym(s)	Entrez Gene Name	Affymetrix	Networks	Location	Type(s)	Biomarker Application(s)	Drug(s)	Entrez Gene ID for Human	Entrez Gene ID for Mouse	Entrez Gene ID for Rat
ADRB2	ADRB2R, ADRBR, Adrenergic Receptor Beta 2, B2AR, BADM, BAR, BETA 2 ADRENERGIC RECEPTOR, Beta-2 adrenoceptor, Beta-2 receptor, BETA2-AR, Gpcr7	adrenergic, beta-2-, receptor, surface	610_at	2	Plasma Membrane	G-protein coupled receptor	Diagnosis, Unspecified Application	articaine/epinephrine, bupivacaine/epinephrine, carteolol, dipivefrin, meluadrine, epinephrine/prilocaine, epinephrine/lidocaine, KUR 1246, KUL 7211, arformoterol, PYM-50018, budesonide/formoterol, nebivolol, fluticasone/salmeterol, ipratropium/albuterol, carvedilol, ephedrine, guanethidine, levalbuterol, propranolol, pindolol, esmolol, metoprolol, salmeterol, dorzolamide/timolol, fluoxetine/olan…	154	11555	24176
ALDH1A2	ALDH1A1, Aldh1a7, AV116159, MGC114283, MGC26444, RALDH(II), RALDH-2, Raldh1, RALDH2-T, RETINALDEHYDE DEHYDROGENASE 2	aldehyde dehydrogenase 1 family, member A2	38315_at	1	Cytoplasm	enzyme			8854	19378	116676
BCHE	BCHE-K, BUCHE, Butyrylcholine esterase, BUTYRYLCHOLINESTERASE, C730038G20Rik, CHE1, E1, MGC107651	butyrylcholinesterase	37841_at	5	Plasma Membrane	enzyme		echothiophate, rivastigmine	590	12038	65036
BMP6	D13Wsu115e, VGR, VGR1	bone morphogenetic protein 6	1733_at	1	Extracellular Space	growth factor			654	12161	25644
CD83	BL11, CD83 ANTIGEN, HB15, MGC130312, MGC130313	CD83 molecule	37536_at	1	Plasma Membrane	other			9308	12522	361226
CRIP2	0610010I23Rik, AW743261, C77570, CRIP, Crp, CRP2, CRP4, Cysteine-rich protein 2, ESP1, Hlp	cysteine-rich protein 2	35828_at	5	Plasma Membrane	other			1397	68337	338401
FOXJ1	FKHL-13, HFH-4, MGC35202	forkhead box J1	41030_at	1	Nucleus	transcription regulator			2302	15223	116557
FYN	AI448320, AW552119, B-FYN, C-FYN, FYNT, MGC115870, MGC45350, p59 Fyn B, p59FYN, SLK, SRC-LIKE KINASE, SYN	FYN oncogene related to SRC, FGR, YES	2039_s_at	2	Plasma Membrane	kinase		dasatinib	2534	14360	25150
GATA2	FLJ45948, MGC129339, MGC2306, NFE1B	GATA binding protein 2	37194_at	2	Nucleus	transcription regulator			2624	14461	25159
HOXA5	HOX1, HOX1.3, HOX1C, MGC9376	homeobox A5	873_at	1	Nucleus	transcription regulator			3202	15402	79241
IL18R1	CD218a, CDw218a, IL-18R, IL18R ALPHA, IL18RA, IL1R5, IL1RP, IL1RRP, IL1RRP1	interleukin 18 receptor 1	36377_at	1	Plasma Membrane	transmembrane receptor			8809	16182	301365
IL1RL1	DER4, FIT-1, Il33ra, LY84, Lymphocyte Antigen 84, MGC32623, ST2, St2-rs1, ST2L, ST2V, T1, T1/ST2	interleukin 1 receptor-like 1	40322_at	1	Plasma Membrane	transmembrane receptor			9173	17082	25556
LEPR	B219, CD295, Db, diabetes, Fa, Leprb, LEPROT, LEPTIN RECEPTOR, MGC105189, Modb1, OB receptor, OB-R, Ob-re, OB-RGRP, Ob-RM, obese-like, obl	leptin receptor	34267_r_at	2	Plasma Membrane	transmembrane receptor	Prognosis		3953	16847	24536
MEF2C	5430401D19RIK, 9930028G15RIK, AV011172, Mef2, MYOCYTE ENHANCER FACTOR 2C, Myocyte specific enhancer factor 2, RGD1563119	myocyte enhancer factor 2C	37710_at	1	Nucleus	transcription regulator	Unspecified Application		4208	17260	499497
MEIS1	C530044H18Rik, Evi8, LOC679409, Meis1a, Meis1b, MGC43380	Meis homeobox 1	40763_at	1	Nucleus	transcription regulator			4211	17268	686117
MEOX2	AI528662, GAX, MOX2, Mox2a	mesenchyme homeobox 2	40398_s_at	1	Nucleus	transcription regulator			4223	17286	29279
MYH11	AAT4, AV071570, DKFZp686D10126, DKFZp686D19237, FAA4, FLJ35232, MGC126726, MGC32963, MLC2slow, MYOSIN HEAVY CHAIN 11, myosin heavy chain, smooth muscle, SM1, SM2, SMHC, SMMHC, SMOOTH MUSCLE MYOSIN	myosin, heavy chain 11, smooth muscle	774_g_at	1	Cytoplasm	other			4629	17880	24582
NOTCH4	FLJ16302, INT3, LOC224712, MGC74442, NOTCH3	Notch homolog 4 (Drosophila)	39048_at	1	Plasma Membrane	transcription regulator	Diagnosis		4855	18132	406162
PRF1	Cyta, FLH2, HPLH2, MGC108712, MGC65093, P1, PERFORIN, Pfn, PFN1, PFP, RATCYTA	perforin 1 (pore forming protein)	32904_at	1	Cytoplasm	other			5551	18646	50669
SLIT2	Drad-1, E030015M03Rik, E130320P19Rik, FLJ14420, KIAA4141, mKIAA4141, SLIL3	slit homolog 2 (Drosophila)	39634_at	1	Extracellular Space	other	Diagnosis		9353	20563	360272
SMAD6	HsT17432, MADH6, MADH7	SMAD family member 6	40231_at	2	Nucleus	transcription regulator	Unspecified Application		4091	17130	367100
SNRK	2010012F07Rik, AI448042, AW547029, DKFZp779A1866, E030034B15, FLJ20224, HSNFRK, KG1 KINASE, KIAA0096, MGC28970, mKIAA0096, R74830, Snf1-related kinase, Snfk	SNF related kinase	481_at	3	Cytoplasm	kinase			54861	20623	170837
SOSTDC1	0610006G05Rik, CDA019, DKFZp564D206, ECTODIN, Sostl, USAG1, Wise	sclerostin domain containing 1	39577_at	1	Extracellular Space	other			25928	66042	266803
SYNM	4930412K21RIK, AI852401, DMN, E130104F11, KIAA0353, LOC308709, MGC56976, SYN, SYNEMIN	synemin, intermediate filament protein	39544_at	5	Cytoplasm	other			23336	233335	308709
TAL1	bHLHa17, SCL, SCL/TAL-1, TCL5	T-cell acute lymphocytic leukemia 1	560_s_at	2	Nucleus	other			6886	21349	313507
TEK	AA517024, CD202B, Hyk, MGC139569, TIE-2, VMCM, VMCM1	TEK tyrosine kinase, endothelial	1595_at	2	Plasma Membrane	kinase	Efficacy		7010	21687	89804
ZNF423	ataxia1, AZ1, Ebfaz, KIAA0760, MGC138520, MGC138522, mKIAA0760, nur12, OAZ, Olf1-Ebf associated zinc finger factor, Roaz, ZFP104, Zfp423	zinc finger protein 423	34950_at	2	Nucleus	transcription regulator			23090	94187	94188
