# Supplementary material for: Yin Yang Gene Expression Ratio Signature for Lung Cancer Prognosis
Source: PLoS One. 2013 Jul 17;8(7):e68742. doi: 10.1371/journal.pone.0068742 (PMC3714286; doi:10.1371/journal.pone.0068742)
Supplement: Table S6 — Yang genes involved maintenance process. The focus genes related to cellular development process were extracted from IPA. (XLS) [file pone.0068742.s014.xls]

## Sheet: Sheet0
© 2000-2010 Ingenuity Systems, Inc. All rights reserved.
Symbol	Synonym(s)	Entrez Gene Name	Affymetrix	Networks	Location	Type(s)	Biomarker Application(s)	Drug(s)	Entrez Gene ID for Human	Entrez Gene ID for Mouse	Entrez Gene ID for Rat
ADRB2	ADRB2R, ADRBR, Adrenergic Receptor Beta 2, B2AR, BADM, BAR, BETA 2 ADRENERGIC RECEPTOR, Beta-2 adrenoceptor, Beta-2 receptor, BETA2-AR, Gpcr7	adrenergic, beta-2-, receptor, surface	610_at	2	Plasma Membrane	G-protein coupled receptor	Diagnosis, Unspecified Application	articaine/epinephrine, bupivacaine/epinephrine, carteolol, dipivefrin, meluadrine, epinephrine/prilocaine, epinephrine/lidocaine, KUR 1246, KUL 7211, arformoterol, PYM-50018, budesonide/formoterol, nebivolol, fluticasone/salmeterol, ipratropium/albuterol, carvedilol, ephedrine, guanethidine, levalbuterol, propranolol, pindolol, esmolol, metoprolol, salmeterol, dorzolamide/timolol, fluoxetine/olan…	154	11555	24176
BMP6	D13Wsu115e, VGR, VGR1	bone morphogenetic protein 6	1733_at	1	Extracellular Space	growth factor			654	12161	25644
CD83	BL11, CD83 ANTIGEN, HB15, MGC130312, MGC130313	CD83 molecule	37536_at	1	Plasma Membrane	other			9308	12522	361226
FYN	AI448320, AW552119, B-FYN, C-FYN, FYNT, MGC115870, MGC45350, p59 Fyn B, p59FYN, SLK, SRC-LIKE KINASE, SYN	FYN oncogene related to SRC, FGR, YES	2039_s_at	2	Plasma Membrane	kinase		dasatinib	2534	14360	25150
GATA2	FLJ45948, MGC129339, MGC2306, NFE1B	GATA binding protein 2	37194_at	2	Nucleus	transcription regulator			2624	14461	25159
IL18R1	CD218a, CDw218a, IL-18R, IL18R ALPHA, IL18RA, IL1R5, IL1RP, IL1RRP, IL1RRP1	interleukin 18 receptor 1	36377_at	1	Plasma Membrane	transmembrane receptor			8809	16182	301365
IL1RL1	DER4, FIT-1, Il33ra, LY84, Lymphocyte Antigen 84, MGC32623, ST2, St2-rs1, ST2L, ST2V, T1, T1/ST2	interleukin 1 receptor-like 1	40322_at	1	Plasma Membrane	transmembrane receptor			9173	17082	25556
LPHN2	AI450192, CIRL2, CL1, CL2, Cl2ac, Gm619, KIAA0786, LATROPHILIN, LATROPHILIN 2, LEC1, LPHH1, MGC38872, mKIAA0786	latrophilin 2	34174_s_at	1	Plasma Membrane	G-protein coupled receptor			23266	99633	171447
MYH10	5730504C04Rik, 9330167F11Rik, IIB, MCH-B, MGC115764, MGC134913, MGC134914, mKIAA3005, MYHN2, Myosin IIB, Nm HC myosin B, NMHC II-B, NMHC-B, NMMHC-B, NONMUSCLE MYOSIN2B, SMEMB	myosin, heavy chain 10, non-muscle	40900_at	1	Cytoplasm	other			4628	77579	79433
NOTCH4	FLJ16302, INT3, LOC224712, MGC74442, NOTCH3	Notch homolog 4 (Drosophila)	39048_at	1	Plasma Membrane	transcription regulator	Diagnosis		4855	18132	406162
PLN	CMD1P, PHOSPHOLAMBAN, PLB, Plm	phospholamban	38734_at	1	Cytoplasm	other			5350	18821	64672
PPBP	2400003M24Rik, AI854500, B-TG1, Beta-TG, CTAP-III, CTAP3, CXCL7, LA-PF4, LDGF, MDGF, NAP-2, NAP-2-L1, NEUTROPHIL-ACTIVATING PEPTIDE 2, PBP, PLATELET BASIC, Pro-platelet basic, SCYB7, TC1, TC2, TGB, TGB1, THBGB, THBGB1	pro-platelet basic protein (chemokine (C-X-C motif) ligand 7)	39209_r_at	2	Extracellular Space	cytokine			5473	57349	246358
PRF1	Cyta, FLH2, HPLH2, MGC108712, MGC65093, P1, PERFORIN, Pfn, PFN1, PFP, RATCYTA	perforin 1 (pore forming protein)	32904_at	1	Cytoplasm	other			5551	18646	50669
TAL1	bHLHa17, SCL, SCL/TAL-1, TCL5	T-cell acute lymphocytic leukemia 1	560_s_at	2	Nucleus	other			6886	21349	313507
TNNC1	AI874626, CARDIAC TROPONIN C, CMD1Z, CTNC, cTnI, cTpC, TNC, TNCC, TNNC	troponin C type 1 (slow)	39085_at	1	Cytoplasm	other			7134	21924	290561
ZNF423	ataxia1, AZ1, Ebfaz, KIAA0760, MGC138520, MGC138522, mKIAA0760, nur12, OAZ, Olf1-Ebf associated zinc finger factor, Roaz, ZFP104, Zfp423	zinc finger protein 423	34950_at	2	Nucleus	transcription regulator			23090	94187	94188
